# Supplementary material for: Protein Kinase B2 (PKB2/AKT2) Is Essential for Host Protection in CVB3-Induced Acute Viral Myocarditis
Source: Int J Mol Sci. 2022 Jan 27;23(3):1489. doi: 10.3390/ijms23031489 (PMC8836114; doi:10.3390/ijms23031489)
Supplement: Supplementary file 1 [file ijms-23-01489-s001.zip]

Archive with 1 entries (1 files):
- ijms-1495194-supplementary.pdf
